# Supplementary material for: SOX2 Expression Does Not Guarantee Cancer Stem Cell-like Characteristics in Lung Adenocarcinoma
Source: Cells. 2024 Jan 24;13(3):216. doi: 10.3390/cells13030216 (PMC10854781; doi:10.3390/cells13030216)
Supplement: Supplementary file 1 [file cells-13-00216-s001.zip]

Archive with 1 entries (1 files):
- cells-2751159-supplementary.pdf
